# Supplementary material for: PprA Protein Is Involved in Chromosome Segregation via Its Physical and Functional Interaction with DNA Gyrase in Irradiated Deinococcus radiodurans Bacteria
Source: mSphere. 2016 Jan 13;1(1):e00036-15. doi: 10.1128/mSphere.00036-15 (PMC4863600; doi:10.1128/mSphere.00036-15)
Supplement: Table S1 [file sph001160054st1.xlsx]

## Sheet: MultiPLgen
Ech1 pprA-HA 3.8 kGy		1:46 2:21 3:130 4:30 5:23 6:27 7:17 8:17 9:28 10:17 11:12 12:13 13:9 14:11 15:16 16:9 17:4 18:24 19:10 20:6 21:8 22:6 23:4 24:1 25:0 26:0 27:6 28:0 29:0 30:2 31:0 32:0 33:0 34:1 35:1 36:3 37:2 38:2 39:0 40:0 41:0 42:0 43:0 44:0 45:0 46:0 47:0 48:0 49:0 50:0 51:0 52:2 53:0 54:0 55:0 56:0 57:0 58:0 59:0 60:0 61:4 62:0 63:2 64:0 65:1 66:2 67:0 68:0 69:0 70:2 71:0 72:1 73:0 74:0 75:0 76:0 77:0 78:2 7…
Ech2 pprA-HA 3.8 kGy		1:51 2:45 3:63 4:22 5:51 6:39 7:15 8:16 9:18 10:18 11:25 12:13 13:16 14:4 15:14 16:6 17:10 18:18 19:12 20:5 21:3 22:6 23:4 24:6 25:5 26:4 27:6 28:6 29:4 30:11 31:4 32:0 33:5 34:2 35:7 36:2 37:2 38:3 39:11 40:3 41:2 42:5 43:5 44:1 45:2 46:0 47:3 48:2 49:5 50:1 51:0 52:1 53:5 54:1 55:2 56:1 57:0 58:0 59:0 60:0 61:0 62:3 63:0 64:4 65:0 66:0 67:0 68:1 69:0 70:0 71:0 72:1 73:2 74:0 75:2 76:0 77:2 78:0…
Ech3 pprA-HA 3.8 kGy		1:65 2:48 3:86 4:30 5:52 6:24 7:21 8:16 9:7 10:6 11:13 12:11 13:11 14:9 15:13 16:9 17:6 18:21 19:1 20:2 21:2 22:4 23:2 24:3 25:5 26:10 27:0 28:0 29:2 30:17 31:2 32:1 33:0 34:3 35:9 36:0 37:2 38:0 39:2 40:4 41:2 42:4 43:4 44:0 45:1 46:0 47:3 48:0 49:2 50:0 51:1 52:4 53:0 54:0 55:0 56:2 57:0 58:0 59:0 60:0 61:0 62:0 63:2 64:0 65:0 66:0 67:0 68:0 69:0 70:0 71:0 72:0 73:0 74:0 75:0 76:0 77:0 78:0 79:…
Ech4 DpprA 3.8 kGy		1:69 2:48 3:0 4:38 5:25 6:21 7:18 8:22 9:3 10:9 11:9 12:9 13:11 14:3 15:10 16:8 17:10 18:4 19:1 20:2 21:2 22:4 23:2 24:3 25:8 26:7 27:0 28:10 29:2 30:0 31:3 32:1 33:1 34:5 35:1 36:0 37:2 38:0 39:0 40:2 41:1 42:5 43:2 44:0 45:0 46:0 47:3 48:1 49:0 50:0 51:0 52:0 53:0 54:1 55:0 56:0 57:0 58:0 59:1 60:0 61:0 62:0 63:0 64:0 65:0 66:0 67:0 68:0 69:0 70:0 71:0 72:0 73:0 74:0 75:0 76:0 77:0 78:0 79:0 80…
Ech6 DpprA 0 kGy		1:55 2:46 3:0 4:27 5:15 6:21 7:21 8:16 9:16 10:10 11:9 12:15 13:8 14:11 15:6 16:7 17:9 18:2 19:6 20:4 21:10 22:4 23:4 24:4 25:3 26:3 27:2 28:2 29:3 30:1 31:1 32:0 33:2 34:2 35:3 36:4 37:2 38:0 39:0 40:0 41:2 42:0 43:0 44:6 45:0 46:0 47:0 48:0 49:0 50:0 51:0 52:0 53:0 54:2 55:0 56:0 57:2 58:0 59:0 60:0 61:0 62:0 63:0 64:0 65:0 66:0 67:0 68:0 69:0 70:0 71:0 72:0 73:0 74:0 75:0 76:0 77:0 78:0 79:0 8…
Ech7 DpprA 3.8 kGy		1:74 2:47 3:0 4:43 5:22 6:5 7:16 8:13 9:3 10:5 11:12 12:7 13:11 14:0 15:9 16:9 17:10 18:9 19:0 20:4 21:2 22:3 23:2 24:1 25:4 26:3 27:0 28:6 29:4 30:0 31:2 32:3 33:0 34:5 35:1 36:0 37:0 38:0 39:0 40:2 41:0 42:0 43:0 44:0 45:0 46:0 47:0 48:0 49:0 50:0 51:0 52:0 53:0 54:2 55:1 56:0 57:0 58:0 59:1 60:0 61:0 62:0 63:0 64:0 65:0 66:0 67:0 68:0 69:2 70:0 71:0 72:0 73:0 74:1 75:0 76:0 77:0 78:0 79:0 80:0…
Ech8 pprA-HA 3.8 kGy		1:30 2:24 3:84 4:15 5:6 6:7 7:7 8:12 9:3 10:6 11:6 12:10 13:1 14:0 15:6 16:3 17:2 18:0 19:0 20:2 21:0 22:0 23:0 24:2 25:0 26:0 27:0 28:0 29:3 30:0 31:0 32:1 33:0 34:0 35:0 36:0 37:1 38:0 39:0 40:0 41:0 42:0 43:0 44:0 45:0 46:0 47:0 48:0 49:0 50:0 51:2 52:0 53:0 54:0 55:0 56:0 57:0 58:0 59:0 60:0 61:0 62:0 63:0 64:0 65:0 66:0 67:0 68:0 69:0 70:0 71:0 72:0 73:0 74:0 75:0 76:0 77:0 78:0 79:0 80:0 81…
Ech9 pprA-HA 3.8 kGy		1:76 2:49 3:100 4:37 5:37 6:17 7:28 8:22 9:5 10:8 11:18 12:14 13:11 14:17 15:12 16:19 17:10 18:11 19:0 20:5 21:11 22:5 23:5 24:3 25:4 26:3 27:0 28:0 29:4 30:1 31:1 32:7 33:0 34:3 35:3 36:0 37:1 38:0 39:6 40:2 41:1 42:0 43:1 44:0 45:2 46:7 47:0 48:0 49:0 50:1 51:5 52:0 53:2 54:0 55:1 56:2 57:0 58:0 59:0 60:0 61:0 62:1 63:0 64:0 65:0 66:0 67:0 68:0 69:0 70:0 71:0 72:0 73:0 74:1 75:0 76:0 77:0 78:0 …
Ech10 pprA-HA 0 kGy		1:59 2:54 3:17 4:38 5:21 6:33 7:28 8:22 9:20 10:21 11:10 12:15 13:14 14:16 15:7 16:8 17:10 18:0 19:11 20:7 21:9 22:7 23:7 24:8 25:4 26:3 27:11 28:5 29:4 30:0 31:4 32:3 33:6 34:3 35:2 36:4 37:2 38:5 39:0 40:1 41:2 42:0 43:0 44:3 45:2 46:1 47:0 48:3 49:0 50:2 51:0 52:0 53:0 54:0 55:0 56:0 57:3 58:0 59:1 60:2 61:0 62:0 63:0 64:0 65:0 66:1 67:1 68:0 69:0 70:0 71:0 72:0 73:0 74:0 75:0 76:1 77:0 78:0 7…
Ech11 pprA-HA 0 kGy		1:51 2:54 3:10 4:39 5:20 6:35 7:18 8:19 9:20 10:15 11:14 12:9 13:14 14:15 15:4 16:7 17:8 18:0 19:10 20:8 21:3 22:3 23:4 24:2 25:3 26:4 27:3 28:2 29:2 30:0 31:4 32:5 33:4 34:0 35:1 36:0 37:3 38:2 39:0 40:1 41:2 42:0 43:0 44:0 45:2 46:0 47:0 48:0 49:0 50:0 51:0 52:0 53:0 54:0 55:0 56:0 57:0 58:0 59:1 60:0 61:0 62:0 63:0 64:0 65:2 66:0 67:0 68:0 69:0 70:0 71:0 72:0 73:0 74:0 75:0 76:0 77:0 78:0 79:1…
Ech12 pprA-HA 0 kGy		1:57 2:66 3:8 4:40 5:29 6:35 7:14 8:19 9:16 10:21 11:15 12:14 13:13 14:7 15:4 16:5 17:10 18:0 19:13 20:8 21:0 22:5 23:7 24:6 25:4 26:5 27:6 28:3 29:4 30:0 31:6 32:6 33:4 34:3 35:0 36:2 37:2 38:5 39:0 40:2 41:2 42:0 43:0 44:0 45:2 46:0 47:0 48:2 49:1 50:2 51:0 52:0 53:0 54:0 55:2 56:0 57:0 58:0 59:1 60:0 61:0 62:0 63:0 64:0 65:0 66:0 67:0 68:0 69:0 70:0 71:0 72:0 73:0 74:0 75:0 76:1 77:0 78:0 79:0…
Ech13 pprA-HA 0 kGy		1:47 2:56 3:11 4:33 5:5 6:40 7:26 8:19 9:21 10:18 11:7 12:17 13:18 14:15 15:5 16:9 17:9 18:5 19:14 20:6 21:4 22:7 23:8 24:6 25:5 26:2 27:9 28:2 29:3 30:0 31:4 32:3 33:7 34:2 35:0 36:8 37:3 38:3 39:0 40:0 41:3 42:0 43:0 44:1 45:0 46:2 47:0 48:1 49:0 50:2 51:0 52:0 53:0 54:0 55:0 56:0 57:0 58:5 59:0 60:2 61:0 62:0 63:0 64:0 65:1 66:1 67:2 68:2 69:0 70:0 71:2 72:0 73:0 74:0 75:0 76:0 77:0 78:0 79:0 …
Ech14 DpprA 0 kGy		1:21 2:9 3:0 4:13 5:6 6:2 7:0 8:0 9:0 10:0 11:0 12:0 13:0 14:0 15:0 16:0 17:0 18:0 19:0 20:0 21:2 22:0 23:0 24:0 25:0 26:0 27:0 28:0 29:0 30:0 31:0 32:0 33:0 34:0 35:0 36:0 37:0 38:0 39:0 40:1 41:0 42:0 43:0 44:0 45:0 46:0 47:0 48:0 49:0 50:0 51:0 52:0 53:0 54:0 55:0 56:0 57:0 58:0 59:0 60:0 61:0 62:0 63:0 64:0 65:0 66:0 67:0 68:0 69:0 70:0 71:0 72:0 73:0 74:0 75:0 76:0 77:0 78:0 79:0 80:0 81:0 8…
sparsematrixdeinorad003
Ech1 pprA-HA 3.8 kGy	1	1:46 2:21 3:130 4:30 5:23 6:27 7:17 8:17 9:28 10:17 11:12 12:13 13:9 14:11 15:16 16:9 17:4 18:24 19:10 20:6 21:8 22:6 23:4 24:1 25:0 26:0 27:6 28:0 29:0 30:2 31:0 32:0 33:0 34:1 35:1 36:3 37:2 38:2 39:0 40:0 41:0 42:0 43:0 44:0 45:0 46:0 47:0 48:0 49:0 50:0 51:0 52:2 53:0 54:0 55:0 56:0 57:0 58:0 59:0 60:0 61:4 62:0 63:2 64:0 65:1 66:2 67:0 68:0 69:0 70:2 71:0 72:1 73:0 74:0 75:0 76:0 77:0 78:2 7…
Ech2 pprA-HA 3.8 kGy	1	1:51 2:45 3:63 4:22 5:51 6:39 7:15 8:16 9:18 10:18 11:25 12:13 13:16 14:4 15:14 16:6 17:10 18:18 19:12 20:5 21:3 22:6 23:4 24:6 25:5 26:4 27:6 28:6 29:4 30:11 31:4 32:0 33:5 34:2 35:7 36:2 37:2 38:3 39:11 40:3 41:2 42:5 43:5 44:1 45:2 46:0 47:3 48:2 49:5 50:1 51:0 52:1 53:5 54:1 55:2 56:1 57:0 58:0 59:0 60:0 61:0 62:3 63:0 64:4 65:0 66:0 67:0 68:1 69:0 70:0 71:0 72:1 73:2 74:0 75:2 76:0 77:2 78:0…
Ech3 pprA-HA 3.8 kGy	1	1:65 2:48 3:86 4:30 5:52 6:24 7:21 8:16 9:7 10:6 11:13 12:11 13:11 14:9 15:13 16:9 17:6 18:21 19:1 20:2 21:2 22:4 23:2 24:3 25:5 26:10 27:0 28:0 29:2 30:17 31:2 32:1 33:0 34:3 35:9 36:0 37:2 38:0 39:2 40:4 41:2 42:4 43:4 44:0 45:1 46:0 47:3 48:0 49:2 50:0 51:1 52:4 53:0 54:0 55:0 56:2 57:0 58:0 59:0 60:0 61:0 62:0 63:2 64:0 65:0 66:0 67:0 68:0 69:0 70:0 71:0 72:0 73:0 74:0 75:0 76:0 77:0 78:0 79:…
Ech8 pprA-HA 3.8 kGy	1	1:30 2:24 3:84 4:15 5:6 6:7 7:7 8:12 9:3 10:6 11:6 12:10 13:1 14:0 15:6 16:3 17:2 18:0 19:0 20:2 21:0 22:0 23:0 24:2 25:0 26:0 27:0 28:0 29:3 30:0 31:0 32:1 33:0 34:0 35:0 36:0 37:1 38:0 39:0 40:0 41:0 42:0 43:0 44:0 45:0 46:0 47:0 48:0 49:0 50:0 51:2 52:0 53:0 54:0 55:0 56:0 57:0 58:0 59:0 60:0 61:0 62:0 63:0 64:0 65:0 66:0 67:0 68:0 69:0 70:0 71:0 72:0 73:0 74:0 75:0 76:0 77:0 78:0 79:0 80:0 81…
Ech9 pprA-HA 3.8 kGy	1	1:76 2:49 3:100 4:37 5:37 6:17 7:28 8:22 9:5 10:8 11:18 12:14 13:11 14:17 15:12 16:19 17:10 18:11 19:0 20:5 21:11 22:5 23:5 24:3 25:4 26:3 27:0 28:0 29:4 30:1 31:1 32:7 33:0 34:3 35:3 36:0 37:1 38:0 39:6 40:2 41:1 42:0 43:1 44:0 45:2 46:7 47:0 48:0 49:0 50:1 51:5 52:0 53:2 54:0 55:1 56:2 57:0 58:0 59:0 60:0 61:0 62:1 63:0 64:0 65:0 66:0 67:0 68:0 69:0 70:0 71:0 72:0 73:0 74:1 75:0 76:0 77:0 78:0 …
Ech10 pprA-HA 0 kGy	-1	1:59 2:54 3:17 4:38 5:21 6:33 7:28 8:22 9:20 10:21 11:10 12:15 13:14 14:16 15:7 16:8 17:10 18:0 19:11 20:7 21:9 22:7 23:7 24:8 25:4 26:3 27:11 28:5 29:4 30:0 31:4 32:3 33:6 34:3 35:2 36:4 37:2 38:5 39:0 40:1 41:2 42:0 43:0 44:3 45:2 46:1 47:0 48:3 49:0 50:2 51:0 52:0 53:0 54:0 55:0 56:0 57:3 58:0 59:1 60:2 61:0 62:0 63:0 64:0 65:0 66:1 67:1 68:0 69:0 70:0 71:0 72:0 73:0 74:0 75:0 76:1 77:0 78:0 7…
Ech11 pprA-HA 0 kGy	-1	1:51 2:54 3:10 4:39 5:20 6:35 7:18 8:19 9:20 10:15 11:14 12:9 13:14 14:15 15:4 16:7 17:8 18:0 19:10 20:8 21:3 22:3 23:4 24:2 25:3 26:4 27:3 28:2 29:2 30:0 31:4 32:5 33:4 34:0 35:1 36:0 37:3 38:2 39:0 40:1 41:2 42:0 43:0 44:0 45:2 46:0 47:0 48:0 49:0 50:0 51:0 52:0 53:0 54:0 55:0 56:0 57:0 58:0 59:1 60:0 61:0 62:0 63:0 64:0 65:2 66:0 67:0 68:0 69:0 70:0 71:0 72:0 73:0 74:0 75:0 76:0 77:0 78:0 79:1…
Ech12 pprA-HA 0 kGy	-1	1:57 2:66 3:8 4:40 5:29 6:35 7:14 8:19 9:16 10:21 11:15 12:14 13:13 14:7 15:4 16:5 17:10 18:0 19:13 20:8 21:0 22:5 23:7 24:6 25:4 26:5 27:6 28:3 29:4 30:0 31:6 32:6 33:4 34:3 35:0 36:2 37:2 38:5 39:0 40:2 41:2 42:0 43:0 44:0 45:2 46:0 47:0 48:2 49:1 50:2 51:0 52:0 53:0 54:0 55:2 56:0 57:0 58:0 59:1 60:0 61:0 62:0 63:0 64:0 65:0 66:0 67:0 68:0 69:0 70:0 71:0 72:0 73:0 74:0 75:0 76:1 77:0 78:0 79:0…
Ech13 pprA-HA 0 kGy	-1	1:47 2:56 3:11 4:33 5:5 6:40 7:26 8:19 9:21 10:18 11:7 12:17 13:18 14:15 15:5 16:9 17:9 18:5 19:14 20:6 21:4 22:7 23:8 24:6 25:5 26:2 27:9 28:2 29:3 30:0 31:4 32:3 33:7 34:2 35:0 36:8 37:3 38:3 39:0 40:0 41:3 42:0 43:0 44:1 45:0 46:2 47:0 48:1 49:0 50:2 51:0 52:0 53:0 54:0 55:0 56:0 57:0 58:5 59:0 60:2 61:0 62:0 63:0 64:0 65:1 66:1 67:2 68:2 69:0 70:0 71:2 72:0 73:0 74:0 75:0 76:0 77:0 78:0 79:0 …
sparsematrixdeinorad004
Ech1 pprA-HA 3.8 kGy	1	1:46 2:21 3:130 4:30 5:23 6:27 7:17 8:17 9:28 10:17 11:12 12:13 13:9 14:11 15:16 16:9 17:4 18:24 19:10 20:6 21:8 22:6 23:4 24:1 25:0 26:0 27:6 28:0 29:0 30:2 31:0 32:0 33:0 34:1 35:1 36:3 37:2 38:2 39:0 40:0 41:0 42:0 43:0 44:0 45:0 46:0 47:0 48:0 49:0 50:0 51:0 52:2 53:0 54:0 55:0 56:0 57:0 58:0 59:0 60:0 61:4 62:0 63:2 64:0 65:1 66:2 67:0 68:0 69:0 70:2 71:0 72:1 73:0 74:0 75:0 76:0 77:0 78:2 7…
Ech2 pprA-HA 3.8 kGy	1	1:51 2:45 3:63 4:22 5:51 6:39 7:15 8:16 9:18 10:18 11:25 12:13 13:16 14:4 15:14 16:6 17:10 18:18 19:12 20:5 21:3 22:6 23:4 24:6 25:5 26:4 27:6 28:6 29:4 30:11 31:4 32:0 33:5 34:2 35:7 36:2 37:2 38:3 39:11 40:3 41:2 42:5 43:5 44:1 45:2 46:0 47:3 48:2 49:5 50:1 51:0 52:1 53:5 54:1 55:2 56:1 57:0 58:0 59:0 60:0 61:0 62:3 63:0 64:4 65:0 66:0 67:0 68:1 69:0 70:0 71:0 72:1 73:2 74:0 75:2 76:0 77:2 78:0…
Ech3 pprA-HA 3.8 kGy	1	1:65 2:48 3:86 4:30 5:52 6:24 7:21 8:16 9:7 10:6 11:13 12:11 13:11 14:9 15:13 16:9 17:6 18:21 19:1 20:2 21:2 22:4 23:2 24:3 25:5 26:10 27:0 28:0 29:2 30:17 31:2 32:1 33:0 34:3 35:9 36:0 37:2 38:0 39:2 40:4 41:2 42:4 43:4 44:0 45:1 46:0 47:3 48:0 49:2 50:0 51:1 52:4 53:0 54:0 55:0 56:2 57:0 58:0 59:0 60:0 61:0 62:0 63:2 64:0 65:0 66:0 67:0 68:0 69:0 70:0 71:0 72:0 73:0 74:0 75:0 76:0 77:0 78:0 79:…
Ech8 pprA-HA 3.8 kGy	1	1:30 2:24 3:84 4:15 5:6 6:7 7:7 8:12 9:3 10:6 11:6 12:10 13:1 14:0 15:6 16:3 17:2 18:0 19:0 20:2 21:0 22:0 23:0 24:2 25:0 26:0 27:0 28:0 29:3 30:0 31:0 32:1 33:0 34:0 35:0 36:0 37:1 38:0 39:0 40:0 41:0 42:0 43:0 44:0 45:0 46:0 47:0 48:0 49:0 50:0 51:2 52:0 53:0 54:0 55:0 56:0 57:0 58:0 59:0 60:0 61:0 62:0 63:0 64:0 65:0 66:0 67:0 68:0 69:0 70:0 71:0 72:0 73:0 74:0 75:0 76:0 77:0 78:0 79:0 80:0 81…
Ech9 pprA-HA 3.8 kGy	1	1:76 2:49 3:100 4:37 5:37 6:17 7:28 8:22 9:5 10:8 11:18 12:14 13:11 14:17 15:12 16:19 17:10 18:11 19:0 20:5 21:11 22:5 23:5 24:3 25:4 26:3 27:0 28:0 29:4 30:1 31:1 32:7 33:0 34:3 35:3 36:0 37:1 38:0 39:6 40:2 41:1 42:0 43:1 44:0 45:2 46:7 47:0 48:0 49:0 50:1 51:5 52:0 53:2 54:0 55:1 56:2 57:0 58:0 59:0 60:0 61:0 62:1 63:0 64:0 65:0 66:0 67:0 68:0 69:0 70:0 71:0 72:0 73:0 74:1 75:0 76:0 77:0 78:0 …
Ech4 DpprA 3.8 kGy	-1	1:69 2:48 3:0 4:38 5:25 6:21 7:18 8:22 9:3 10:9 11:9 12:9 13:11 14:3 15:10 16:8 17:10 18:4 19:1 20:2 21:2 22:4 23:2 24:3 25:8 26:7 27:0 28:10 29:2 30:0 31:3 32:1 33:1 34:5 35:1 36:0 37:2 38:0 39:0 40:2 41:1 42:5 43:2 44:0 45:0 46:0 47:3 48:1 49:0 50:0 51:0 52:0 53:0 54:1 55:0 56:0 57:0 58:0 59:1 60:0 61:0 62:0 63:0 64:0 65:0 66:0 67:0 68:0 69:0 70:0 71:0 72:0 73:0 74:0 75:0 76:0 77:0 78:0 79:0 80…
Ech7 DpprA 3.8 kGy	-1	1:74 2:47 3:0 4:43 5:22 6:5 7:16 8:13 9:3 10:5 11:12 12:7 13:11 14:0 15:9 16:9 17:10 18:9 19:0 20:4 21:2 22:3 23:2 24:1 25:4 26:3 27:0 28:6 29:4 30:0 31:2 32:3 33:0 34:5 35:1 36:0 37:0 38:0 39:0 40:2 41:0 42:0 43:0 44:0 45:0 46:0 47:0 48:0 49:0 50:0 51:0 52:0 53:0 54:2 55:1 56:0 57:0 58:0 59:1 60:0 61:0 62:0 63:0 64:0 65:0 66:0 67:0 68:0 69:2 70:0 71:0 72:0 73:0 74:1 75:0 76:0 77:0 78:0 79:0 80:0…

## Sheet: Table S1 
Table S1. List of identified proteins ranked by classes and fold changes.
*Proteins with fold changes above 4 in both comparisons are backgound colored in pink
			Spectral count	Spectral count	Spectral count	Spectral count	Spectral count	Spectral count	Spectral count	Spectral count	Spectral count	Spectral count	Spectral count	Spectral count	Spectral count
			pprA-HA 3.8 kGy-Ech1	pprA-HA 3.8 kGy-Ech2	pprA-HA 3.8 kGy-Ech3	pprA-HA 3.8 kGy-Ech8	pprA-HA 3.8 kGy-Ech9	pprA-HA 0 kGy-Ech10	pprA-HA 0 kGy-Ech11	pprA-HA 0 kGy-Ech12	pprA-HA 0 kGy-Ech13	ΔpprA 3.8 kGy-Ech4	ΔpprA 3.8 kGy-Ech7	ΔpprA 0 kGy-Ech6	ΔpprA 0 kGy-Ech14		Data from the best hit		Data from the best hit		Data from the best hit	Comparison 1 (pprA-HA 3.8 kGy versus pprA-HA 0 kGy)			Comparison 2 (pprA-HA 3.8 kGy versus ΔpprA 3.8 kGy)
Accession	Functional annotation	Mass (Da)	Replicate 1	Replicate 2	Replicate 3	Replicate 4	Replicate 5	Replicate 1	Replicate 2	Replicate 3	Replicate 4	Replicate 1	Replicate 2	Replicate 1	Replicate 2	Total SC sum	Sample	Mascot score	Coverage (%)	#peptides	SC	Fold Change	pValue	PatternLab class	Fold Change	pValue	PatternLab class
Bait protein
DR_A0346	DNAdamagerepairprotein	32190.3	130	63	86	84	100	17	10	8	11	0	0	0	0	509	Ech1 pprA-HA 3.8kGy	1163.89	69.6667	21	130	7.488	9.41401e-17	Blue	93.6	8.0949e-23	Blue
Proteins with fold change above 1.5 in Comparison 1 (pprA-HA 3.8 kGy versus pprA-HA 0 kGy) and above 1.5 in Comparison 2 (pprA-HA 3.8 kGy versus DpprA 3.8 kGy)
DR_0309	Elongation factor Tu	44424.6	2	11	17	0	1	0	0	0	0	0	0	1	0	32	Ech3 pprA-HA 3.8 kGy	470.06	22.716	7	17	7.2	0.0194887	Blue	7.2	0.0396466	Blue
DR_2508	Hexagonally packed intermediate-layer surface protein	99295.3	24	18	21	0	11	0	0	0	5	4	9	2	0	94	Ech3 pprA-HA 3.8 kGy	691.22	18.6709	11	21	7.02222	0.000497179	Blue	2.10667	0.0869486	Blue
DR_1913	DNA gyrase_subunitA	89768.8	0	11	2	0	6	0	0	0	0	0	0	0	0	19	Ech2 pprA-HA 3.8 kGy	272.92	8.12808	5	11	4.8	0.0689925	Blue	4.8	0.112216	Green
DR_1983	30S ribosomal protein S1	69267.9	1	7	9	0	3	2	1	0	0	1	1	3	0	28	Ech3 pprA-HA 3.8 kGy	256.69	10.1749	5	9	2.85714	0.0688492	Blue	2.5	0.2402	Green
DR_2070	Membrane lipoprotein	40241.8	0	5	4	0	1	0	0	0	0	2	0	0	0	12	Ech3 pprA-HA 3.8 kGy	138.65	10.0264	2	4	3	0.19937	Green	1.5	0.464726	Green
DR_1624	RNA helicase	60438.2	0	0	1	2	5	0	0	0	0	0	0	0	0	8	Ech9 pprA-HA 3.8 kGy	101.59	8.21429	3	5	2.6	0.217885	Green	2.6	0.289818	Green
DR_1955	Extracellular solute-binding protein	56546.4	0	5	0	0	2	0	0	0	0	0	0	0	0	7	Ech2 pprA-HA 3.8 kGy	162.45	15.3846	4	5	2.4	0.249361	Green	2.4	0.325288	Green
DR_0607	Chaperonin GroEL	57742.4	2	1	4	0	0	0	0	0	0	0	0	0	0	7	Ech3 pprA-HA 3.8 kGy	101.49	7.84672	2	4	2.4	0.249361	Green	2.4	0.325288	Green
DR_0906	DNA gyrase_subunitB	73112.9	0	1	2	0	2	0	0	0	0	0	0	0	0	5	Ech3 pprA-HA 3.8 kGy	64.73	3.77074	2	2	2	0.326612	Green	2	0.409782	Green
DR_0363	Peptide ABC transporter_periplasmic peptide-binding protein_putative	64801.8	0	5	2	0	0	0	0	1	0	0	0	0	0	8	Ech3 pprA-HA 3.8 kGy	103.11	4.97427	2	2	1.92	0.249361	Green	2.4	0.325288	Green
DR_1185	S-layer-like array-related protein	36685	0	3	0	0	1	0	0	0	0	0	0	0	0	4	Ech2 pprA-HA 3.8 kGy	74.35	8.93372	2	3	1.8	0.2996	Green	1.8	0.372827	Green
Proteins with fold change below 1.5 in Comparison 1 (pprA-HA 3.8 kGy versus pprA-HA 0 kGy) and above 1.5 in Comparison 2 (pprA-HA 3.8 kGy versus DpprA 3.8 kGy)
DR_0821	lipase_putative	49468.5	0	0	0	0	7	1	0	0	2	0	0	0	0	10	Ech9 pprA-HA 3.8 kGy	98.2	7.92952	3	7	1.37143	0.249361	Red	2.4	0.325288	Green
DR_1192	hypotheticalproteinDR_1192	41117.8	8	3	2	0	11	9	3	0	4	2	2	10	2	56	Ech10 pprA-HA 0 kGy	211.01	13.8587	4	9	1.16	0.306151	Red	1.93333	0.244573	Green
DR_1574	hypotheticalproteinDR_1574	24612.1	13	13	11	10	14	15	9	14	17	9	7	15	0	147	Ech13 pprA-HA 0 kGy	291.01	44.5378	7	17	-1.11742	0.226705	Red	1.46667	0.3618	Red
DR_A0038	rhamnosyltransferase_putative	30948.2	17	15	21	7	28	28	18	14	26	18	16	21	0	229	Ech10 pprA-HA 0 kGy	630.49	54.6125	13	28	-1.20968	0.160034	Red	1.03333	0.288125	Red
DR_1745	hypotheticalproteinDR_1745	21353.6	6	6	4	0	5	7	3	5	7	4	3	4	0	54	Ech13 pprA-HA 0 kGy	111.19	24.3386	3	7	-1.25	0.253731	Red	1.15556	0.394953	Red
DR_2109	ribosomalproteinS14	12277.6	2	2	2	1	1	2	3	2	3	2	0	2	0	22	Ech11 pprA-HA 0 kGy	79.94	17.757	2	3	-1.34615	0.228665	Red	1.3	0.434258	Red
DR_0317	30SribosomalproteinS3	27290.9	28	18	7	3	5	20	20	16	21	3	3	16	0	160	Ech1 pprA-HA 3.8kGy	453.77	49.3976	10	28	-1.53409	0.0794688	Blue	3.3	0.0447827	Blue
DR_1513	30SribosomalproteinS2	29737.4	27	39	24	7	17	33	35	35	40	21	5	21	2	306	Ech2 pprA-HA 3.8 kGy	744.27	57.9545	18	39	-1.54412	0.0198422	Blue	1.7	0.151708	Green
DR_1077	chitooligosaccharidedeacetylase	43841.4	11	4	9	0	17	16	15	7	15	3	0	11	0	108	Ech11 pprA-HA 0 kGy	303.8	25.9352	7	15	-1.54891	0.111269	Green	3.68	0.0442496	Blue
DR_A0037	glycosyltransferase	37664.1	0	2	2	0	1	2	2	2	3	1	0	2	0	17	Ech13 pprA-HA 0 kGy	49.85	5.18293	2	3	-1.625	0.273212	Green	1.33333	0.409782	Red
DR_1590	hypotheticalproteinDR_1590	20875.1	1	6	3	2	3	8	2	6	6	3	1	4	0	45	Ech10 pprA-HA 0 kGy	116.48	18.5792	3	8	-1.625	0.177772	Green	1.33333	0.503695	Red
DR_0306	30SribosomalproteinS7	17930.5	17	18	6	6	8	21	15	21	18	9	5	10	0	154	Ech12 pprA-HA 0 kGy	296.35	50.641	8	21	-1.64583	0.0523644	Blue	1.5	0.381036	Green
DR_2004	50SribosomalproteinL20	13948.7	6	5	2	2	5	7	8	8	6	2	4	4	0	59	Ech11 pprA-HA 0 kGy	155.36	28.8136	3	8	-1.65	0.160736	Green	1.25	0.596377	Red
DR_0202	hypotheticalproteinDR_0202	20647.8	0	1	0	0	0	3	0	0	1	0	0	6	0	11	Ech6 DpprA 0 kGy	134.18	23.5955	3	6	-1.66667	0.298649	Green	1.2	0.522702	Red
DR_1222	polysaccharidedeacetylase_putative	25219.5	0	0	0	0	0	3	0	0	0	0	0	2	0	5	Ech10 pprA-HA 0 kGy	100.9	13.7931	2	3	-1.75	0.284938	Green	1	0.408334	Red
DR_0950	NADHdehydrogenaseII	41261.8	0	1	0	0	1	2	0	2	2	0	0	0	0	8	Ech10 pprA-HA 0 kGy	53.15	5.27704	2	2	-1.78571	0.209199	Green	1.4	0.469669	Red
DR_2514	hypotheticalproteinDR_2514	22277.7	4	4	2	0	5	7	4	7	8	2	2	4	0	49	Ech10 pprA-HA 0 kGy	174.15	31.8408	4	7	-1.875	0.123515	Green	1.33333	0.503695	Red
DR_0629	celldivisionproteinFtsQ-relatedprotein	31447.4	0	0	0	0	0	2	0	0	2	0	0	0	0	4	Ech13 pprA-HA 0 kGy	53.27	11.8467	2	2	-2	0.298649	Green	1	0.408334	Red
DR_1392	hypotheticalproteinDR_1392	30944.2	3	2	0	0	0	4	0	2	8	0	0	4	0	23	Ech13 pprA-HA 0 kGy	193.36	21.7391	5	8	-2.25	0.148191	Green	2	0.409782	Green
DR_0175	30SribosomalproteinS9	14724.1	10	12	1	0	0	11	10	13	14	1	0	6	0	78	Ech2 pprA-HA 3.8 kGy	328.79	54.1353	7	12	-2.32143	0.0264115	Blue	3.73333	0.0804235	Blue
DR_0101	30SribosomalproteinS18	10617	2	3	0	0	0	5	2	5	3	0	0	0	0	20	Ech10 pprA-HA 0 kGy	103.75	31.5217	2	5	-2.375	0.124028	Green	2	0.409782	Green
DR_2125	30SribosomalproteinS13	14219	6	6	0	0	0	11	3	6	9	0	0	2	0	43	Ech10 pprA-HA 0 kGy	181.28	30.9524	5	11	-2.42647	0.0538981	Blue	3.4	0.21721	Green
DR_2113	30SribosomalproteinS5	20964	0	5	0	0	0	6	4	4	7	1	0	2	0	29	Ech13 pprA-HA 0 kGy	220.76	32.6531	5	7	-3.125	0.0677973	Blue	1.33333	0.409782	Red
Proteins with fold change below 1.5 in Comparison 2 (pprA-HA 3.8 kGy versus DpprA 3.8 kGy)
DR_1571	peptideABCtransporter_periplasmicpeptide-bindingprotein	65579.4	23	51	52	6	37	21	20	29	5	25	22	15	6	312	Ech3 pprA-HA 3.8 kGy	1091.91	53.1987	22	52	1.76203	0.0161827	Blue	1.42041	0.227452	Red
DR_2184	hypotheticalproteinDR_2184	46429.4	0	2	0	0	0	0	0	0	0	0	0	0	0	2	Ech2 pprA-HA 3.8 kGy	82.49	8.12065	2	2	1.4	0.392414	Red	1.4	0.469669	Red
DR_0008	hypotheticalproteinDR_0008	37072.8	12	25	13	6	18	10	14	15	7	9	12	9	0	150	Ech2 pprA-HA 3.8 kGy	482.45	53.4682	13	25	1.264	0.186825	Red	1.37391	0.283937	Red
DR_A0060	hypotheticalproteinDR_A0060	37058.4	16	14	13	6	12	7	4	4	5	10	9	6	0	106	Ech3 pprA-HA 3.8 kGy	322.46	32.6409	8	13	2.2	0.0593761	Blue	1.25714	0.424563	Red
DR_2478	hypotheticalproteinDR_2478	45164	9	6	9	3	19	8	7	5	9	8	9	7	0	99	Ech9 pprA-HA 3.8 kGy	288.87	27.2727	8	19	1.23636	0.309224	Red	1.07368	0.312549	Red
DR_A0229	hypotheticalproteinDR_A0229	29084.6	0	5	5	0	4	4	3	4	5	8	4	3	0	45	Ech4 DpprA 3.8 kGy	128.74	29.1339	5	8	-1.31579	0.2359	Red	-1.84211	0.0521204	Blue
DR_2549	epoxidehydrolase-relatedprotein	31343.3	1	2	3	0	3	3	0	3	2	5	5	2	0	29	Ech4 DpprA 3.8 kGy	62.76	11.1511	3	5	-1.07143	0.326438	Red	-2.14286	0.0429352	Blue
DR_1022	hypotheticalproteinDR_1022	36799.8	0	6	0	0	0	5	2	3	2	10	6	2	0	36	Ech4 DpprA 3.8 kGy	239.86	27.439	7	10	-1.81818	0.211555	Green	-4.09091	0.00630653	Blue
DR_0161	hypotheticalproteinDR_0161	34867.4	21	45	48	24	49	54	54	66	56	48	47	46	9	567	Ech12 pprA-HA 0 kGy	1292.76	89.5385	27	66	-1.52344	0.0092595	Blue	-1.26302	0.00861876	Orange
DR_2250	methoxyneurosporenedehydrogenase	52621.6	46	51	65	30	76	59	51	57	47	69	74	55	21	701	Ech3 pprA-HA 3.8 kGy	1298.06	73.0612	24	65	1.00183	0.30731	Red	-1.32784	0.000921049	Orange
DR_0626	UDP-N-acetylglucosamine--N-acetylmuramyl-(pentapeptide)pyrophosphoryl-undecaprenolN-acetylglucosaminetransferase	44080.4	30	22	30	15	37	38	39	40	33	38	43	27	13	405	Ech7 DpprA 3.8 kGy	774.52	48.3254	18	43	-1.38489	0.0461518	Orange	-1.49281	0.00218955	Orange
DR_1326	carboxymethylenebutenolidase-relatedprotein	31160.9	17	16	16	12	22	22	19	19	19	22	13	16	0	213	Ech10 pprA-HA 0 kGy	377.72	45.8904	9	22	-1.17898	0.160501	Red	-1.05114	0.119889	Red
DR_0353	ribonuclease	84689.4	0	3	4	0	2	1	1	2	0	2	2	0	1	18	Ech3 pprA-HA 3.8 kGy	95.43	3.42105	2	4	1.4	0.301636	Red	-1.07143	0.236708	Red
DR_2550	hypotheticalproteinDR_2550	25242.2	0	2	0	0	0	3	0	2	1	1	0	0	0	9	Ech10 pprA-HA 0 kGy	35.5	16.087	2	3	-1.78571	0.209199	Green	-1.07143	0.27042	Red
DR_0910	cellwallprotein_putative	69792.8	0	0	1	1	7	3	5	6	3	1	3	0	0	30	Ech9 pprA-HA 3.8 kGy	166.3	7.81955	4	7	-1.875	0.11101	Green	-1.07143	0.236708	Red
DR_2087	initiationfactor3	23602.1	0	4	2	3	4	4	2	4	3	2	4	3	0	35	Ech12 pprA-HA 0 kGy	87.51	9.90566	2	4	-1.18056	0.287146	Red	-1.11111	0.239002	Red
DR_1888	hypotheticalproteinDR_1888	22115.8	9	16	11	1	11	14	14	13	18	11	11	8	0	137	Ech13 pprA-HA 0 kGy	355.07	64.3216	11	18	Not considered	Not considered	Not considered	-1.13208	0.155371	Red
DR_2527	hypotheticalproteinDR_2527	20311.5	0	3	3	0	0	0	0	0	0	3	0	0	0	9	Ech2 pprA-HA 3.8 kGy	181.41	28.1915	3	3	2.2	0.285384	Green	-1.13636	0.255624	Red
DR_1245	hypotheticalproteinDR_1245	18891.1	0	5	4	0	0	0	0	0	0	5	0	0	0	14	Ech2 pprA-HA 3.8 kGy	176.33	19.3939	3	5	2.8	0.190382	Green	-1.25	0.156761	Red
DR_0444	lipopolysaccharidebiosynthesisprotein_putative	42345.1	0	4	10	0	3	3	4	5	2	7	3	3	0	44	Ech3 pprA-HA 3.8 kGy	302.94	17.2152	5	10	-1.02273	0.33418	Red	-1.36364	0.154451	Red
DR_0958	peptideABCtransporter_permeaseprotein	35970.4	0	4	2	0	1	4	4	6	4	3	2	1	0	31	Ech12 pprA-HA 0 kGy	134.77	14.1566	3	6	-2.29167	0.0929099	Blue	-1.45833	0.156761	Red
DR_0916	RNApolymerasesigma-Afactor	41495.1	4	10	6	2	10	10	8	10	9	10	10	9	0	98	Ech2 pprA-HA 3.8 kGy	269.04	13.8889	4	10	-1.38514	0.180908	Red	Not considered	Not considered	Not considered
Proteins not identified with at least two different peptide sequences
DR_2417m	hypotheticalproteinDR_2417m	63624.1	0	2	1	0	2	2	2	2	0	0	0	0	0	11	Ech12 pprA-HA 0 kGy	36.96	2.41796	1	2	-1.25	0.338001	Red	2	0.409782	Green
DR_1080	hypotheticalproteinDR_1080	23682.3	4	0	0	0	0	0	0	0	0	0	0	0	0	4	Ech1 pprA-HA 3.8kGy	25.01	3.19635	1	4	1.8	0.2996	Green	1.8	0.372827	Green
DR_1343	glyceraldehyde3-phosphatedehydrogenase	35690.2	2	0	2	0	0	0	0	0	0	0	0	0	0	4	Ech1 pprA-HA 3.8kGy	70.35	4.24242	1	2	1.8	0.2996	Green	1.8	0.372827	Green
DR_2340	recombinaseA	38121	0	4	0	0	0	0	0	0	0	0	0	0	0	4	Ech2 pprA-HA 3.8 kGy	38.82	4.95868	1	4	1.8	0.2996	Green	1.8	0.372827	Green
DR_B0033	arylesterase/monoxygenase	91523.8	2	0	0	0	0	1	0	0	1	0	0	0	0	4	Ech10 pprA-HA 0 kGy	56.69	2.04082	1	1	-1.07143	0.340448	Red	1.4	0.469669	Red
DR_0156	riboflavinsynthase_betasubunit	16605.7	2	0	0	0	0	0	0	0	0	0	0	0	0	2	Ech1 pprA-HA 3.8kGy	17.25	5.16129	1	2	1.4	0.392414	Red	1.4	0.469669	Red
DR_0732	hisFprotein	28187.5	1	1	0	0	0	0	0	0	0	0	0	0	0	2	Ech1 pprA-HA 3.8kGy	18.57	3.39623	1	1	1.4	0.392414	Red	1.4	0.469669	Red
DR_0755	50SribosomalproteinL19	18304.7	0	2	0	0	0	0	0	0	0	0	0	0	0	2	Ech2 pprA-HA 3.8 kGy	32.85	10.241	1	2	1.4	0.392414	Red	1.4	0.469669	Red
DR_1655	ABCtransporter_periplasmicsubstrate-bindingprotein_putative	35468.2	0	2	0	0	0	0	0	0	0	0	0	0	0	2	Ech2 pprA-HA 3.8 kGy	32.63	3.26409	1	2	1.4	0.392414	Red	1.4	0.469669	Red
DR_0247	holo-acylcarrierproteinsynthase_putative	15104.9	2	0	0	0	0	0	0	0	0	0	0	0	0	2	Ech1 pprA-HA 3.8kGy	19.07	3.7594	1	2	1.4	0.392414	Red	1.4	0.469669	Red
DR_B0010	cobalaminbiosynthesisproteinCobDputative	31805.9	1	0	0	0	0	0	2	0	1	0	0	0	0	4	Ech1 pprA-HA 3.8kGy	33.68	3.66667	1	1	-1.45833	0.284938	Red	1.2	0.522702	Red
DR_A0033	ExoP-relatedprotein	60192.8	0	1	0	0	0	0	0	0	2	0	0	0	0	3	Ech13 pprA-HA 0 kGy	59.79	2.15827	1	2	-1.25	0.340448	Red	1.2	0.522702	Red
DR_0237	peptidyl-prolylcis-transisomerase_cyclophilin-type	21308.5	0	0	1	0	0	0	0	0	0	0	0	0	0	1	Ech3 pprA-HA 3.8 kGy	27.84	10.3627	1	1	1.2	0.449103	Red	1.2	0.522702	Red
DR_1038	branched-chainaminoacidABCtransporter_periplasmicaminoacid-bindingprotein	40941.5	0	1	0	0	0	0	0	0	0	0	0	0	0	1	Ech2 pprA-HA 3.8 kGy	29.84	3.05344	1	1	1.2	0.449103	Red	1.2	0.522702	Red
DR_1039	DNAmismatchrepairproteinMutS	25327	1	0	0	0	0	0	0	0	0	0	0	0	0	1	Ech1 pprA-HA 3.8kGy	17.76	2.95359	1	1	1.2	0.449103	Red	1.2	0.522702	Red
DR_1724	hypotheticalproteinDR_1724	47039.7	1	0	0	0	0	0	0	0	0	0	0	0	0	1	Ech1 pprA-HA 3.8kGy	17.7	1.5873	1	1	1.2	0.449103	Red	1.2	0.522702	Red
DR_1771	excinucleaseABC_subunitA	112030	0	1	0	0	0	0	0	0	0	0	0	0	0	1	Ech2 pprA-HA 3.8 kGy	45.01	1.47638	1	1	1.2	0.449103	Red	1.2	0.522702	Red
DR_2052	ABCtransporterATP-bindingprotein	68772.1	0	0	0	1	0	0	0	0	0	0	0	0	0	1	Ech8 pprA-HA 3.8 kGy	15.93	1.13086	1	1	1.2	0.449103	Red	1.2	0.522702	Red
DR_2271	hypotheticalproteinDR_2271	74122.9	0	1	0	0	0	0	0	0	0	0	0	0	0	1	Ech2 pprA-HA 3.8 kGy	18.52	2.15827	1	1	1.2	0.449103	Red	1.2	0.522702	Red
DR_2453	cation-transportingATPase	88116.7	1	0	0	0	0	0	0	0	0	0	0	0	0	1	Ech1 pprA-HA 3.8kGy	19.22	1.06257	1	1	1.2	0.449103	Red	1.2	0.522702	Red
DR_2594	magnesiumprotoporphyrinchelatase_putative	53195.8	1	0	0	0	0	0	0	0	0	0	0	0	0	1	Ech1 pprA-HA 3.8kGy	15.68	1.64271	1	1	1.2	0.449103	Red	1.2	0.522702	Red
DR_A0014	adenylylsulfatekinase	20575.8	0	1	0	0	0	0	0	0	0	0	0	0	0	1	Ech2 pprA-HA 3.8 kGy	17.91	13.5417	1	1	1.2	0.449103	Red	1.2	0.522702	Red
DR_A0075	transposase_putative	78254.9	1	0	0	0	0	0	0	0	0	0	0	0	0	1	Ech1 pprA-HA 3.8kGy	17.4	0.987306	1	1	1.2	0.449103	Red	1.2	0.522702	Red
DR_0912	DNA-directedRNApolymerasesubunitbeta	131035	0	2	0	0	1	0	0	2	0	0	1	0	0	6	Ech2 pprA-HA 3.8 kGy	29.51	1.10263	1	2	1.06667	0.342881	Red	1.06667	0.346161	Red
DR_1309	30SribosomalproteinS20	9996.65	0	0	0	0	0	0	0	0	5	0	0	0	0	5	Ech13 pprA-HA 0 kGy	87.96	19.5652	1	5	-2.25	0.249954	Green	1	0.408334	Red
DR_2150	hypotheticalproteinDR_2150	10621.4	0	0	0	0	0	1	0	0	2	0	0	0	0	3	Ech13 pprA-HA 0 kGy	20.96	8.33333	1	2	-1.75	0.284938	Green	1	0.408334	Red
DR_0314	50SribosomalproteinL2	30026.3	0	0	0	0	0	0	0	0	2	0	0	0	0	2	Ech13 pprA-HA 0 kGy	42.37	2.90909	1	2	-1.5	0.340448	Green	1	0.408334	Red
DR_1985	beta-lactamase_putative	46663.8	0	0	0	0	0	1	0	1	0	0	0	0	0	2	Ech12 pprA-HA 0 kGy	58.01	4.71698	1	1	-1.5	0.340448	Green	1	0.408334	Red
DR_0132	hypotheticalproteinDR_0132	30483.7	0	0	0	0	0	0	1	0	0	0	0	0	0	1	Ech11 pprA-HA 0 kGy	23.66	3.7594	1	1	-1.25	0.406773	Red	1	0.408334	Red
DR_0535	hypotheticalproteinDR_0535	90864	0	0	0	0	0	1	0	0	0	0	0	0	0	1	Ech10 pprA-HA 0 kGy	40.38	2.42424	1	1	-1.25	0.406773	Red	1	0.408334	Red
DR_0744	sensorhistidinekinase	61897.7	0	0	0	0	0	0	0	0	1	0	0	0	0	1	Ech13 pprA-HA 0 kGy	16.43	1.23675	1	1	-1.25	0.406773	Red	1	0.408334	Red
DR_0814	prolinedehydrogenase_putative	34905	0	0	0	0	0	0	0	0	0	0	0	1	0	1	Ech6 DpprA 0 kGy	17.22	2.25806	1	1	1	0.486019	Red	1	0.408334	Red
DR_0911	DNA-directedRNApolymerase_beta`subunit	171882	0	0	0	0	0	0	0	0	0	0	0	0	1	1	Ech14 DpprA 0 kGy	16.24	0.512164	1	1	1	0.486019	Red	1	0.408334	Red
DR_1145	GTP-bindingproteinLepA	66994.7	0	0	0	0	0	0	0	0	0	0	0	0	1	1	Ech14 DpprA 0 kGy	16.24	1.48515	1	1	1	0.486019	Red	1	0.408334	Red
DR_1350	aminotransferase_classV	42533.6	0	0	0	0	0	1	0	0	0	0	0	0	0	1	Ech10 pprA-HA 0 kGy	48.04	2.5641	1	1	-1.25	0.406773	Red	1	0.408334	Red
DR_2295	hypotheticalproteinDR_2295	15224.8	0	0	0	0	0	0	0	0	1	0	0	0	0	1	Ech13 pprA-HA 0 kGy	57.02	12.4088	1	1	-1.25	0.406773	Red	1	0.408334	Red
DR_A0222	TDP-glucose-4_6-dehydratase-relatedprotein	31634.1	0	0	0	0	0	0	1	0	0	0	0	0	0	1	Ech11 pprA-HA 0 kGy	17.59	5.20833	1	1	-1.25	0.406773	Red	1	0.408334	Red
DR_1417	penicillin-bindingprotein1BMcrB_putative	111097	0	0	0	0	1	0	0	0	0	0	1	0	0	2	Ech9 pprA-HA 3.8 kGy	81.61	1.58573	1	1	1.2	0.449103	Red	-1.25	0.27042	Red
DR_0762	hypotheticalproteinDR_0762	14762.6	0	0	0	0	0	0	0	0	0	1	0	0	0	1	Ech4 DpprA 3.8 kGy	29.45	8.39695	1	1	1	0.486019	Red	-1.5	0.27042	Green
DR_1462	hypotheticalproteinDR_1462	148255	0	0	0	0	0	0	0	0	0	0	1	0	0	1	Ech7 DpprA 3.8 kGy	21.59	0.762301	1	1	1	0.486019	Red	-1.5	0.27042	Green
DR_1692	long-chainfattyacid--CoAligase	63824.3	0	0	0	0	0	0	0	0	0	1	0	0	0	1	Ech4 DpprA 3.8 kGy	22.03	1.5411	1	1	1	0.486019	Red	-1.5	0.27042	Green
DR_B0097	hypotheticalprotein	36549	0	0	0	0	0	0	0	0	0	0	1	0	0	1	Ech7 DpprA 3.8 kGy	32.29	3.76176	1	1	1	0.486019	Red	-1.5	0.27042	Green
DR_A0194	hypotheticalproteinDR_A0194	42502.9	0	0	0	0	0	1	1	1	0	1	1	0	0	5	Ech11 pprA-HA 0 kGy	17.54	2.59067	1	1	-1.75	0.284938	Green	-2	0.226449	Green
DR_0095	ABCtransporter_ATP-bindingprotein	66044.9	0	0	0	0	0	0	0	0	0	0	2	0	0	2	Ech7 DpprA 3.8 kGy	39.04	2.63158	1	2	1	0.486019	Red	-2	0.226449	Green
DR_0184	enoyl-CoAhydratase	29207.1	0	1	0	0	0	0	0	0	0	1	2	2	0	6	Ech7 DpprA 3.8 kGy	34.76	2.9304	1	2	1.2	0.449103	Red	-2.08333	0.149967	Green

## Sheet: Feuil1
Ech1 pprA-HA 3.8 kGy
Ech2 pprA-HA 3.8 kGy
Ech3 pprA-HA 3.8 kGy
Ech8 pprA-HA 3.8 kGy
Ech9 pprA-HA 3.8 kGy
Ech10 pprA-HA 0 kGy
Ech11 pprA-HA 0 kGy
Ech12 pprA-HA 0 kGy
Ech13 pprA-HA 0 kGy
Ech4 DpprA 3.8 kGy
Ech7 DpprA 3.8 kGy
Ech7 DpprA 3.8 kGy
Ech6 DpprA 0 kGy
Ech14 DpprA 0 kGy
